# Supplementary material for: Therapeutic Hypothermia Modifies Perinatal Asphyxia-Induced Changes of the Corpus Callosum and Outcome in Neonates
Source: PLoS One. 2015 Apr 29;10(4):e0123230. doi: 10.1371/journal.pone.0123230 (PMC4414268; doi:10.1371/journal.pone.0123230)
Supplement: S1 Dataset — (CSV) [file pone.0123230.s001.csv]

nr	ccpost	cooled	pa	pa_h	outcome	MRI	nwgroup
13	641	0	2	45	1	3	3
32	832	0	2	49	0	3	3
33	1079	0	3	64	1	3	3
37	1028	0	6	156	0	1	1
38	652	0	2	53	1	3	3
40	1029	0	6	140	0	0	0
42	1125	0	2	40	0	0	0
43	1040	0	4	98	0	1	1
44	1166	0	4	93	0	0	0
46	1082	0	3	83	0	1	1
47	1144	0	3	68	1	2	2
48	1125	0	3	119	0	1	1
49	708	0	5	123	0	3	3
50	1077	0	3	85	0	1	1
53	1071	0	6	155	0	0	0
58	1189	0	6	152	0	1	1
60	1021	0	3	77	1	3	3
64	1204	0	6	144	0	1	1
65	888	0	2	54	0	0	0
67	739	0	3	83	1	3	3
68	1150	0	5	113	0	1	1
69	1155	0	4	88	0	0	0
70	1050	0	5	131	0	0	0
71	894	0	5	117	1	3	3
72	913	0	5	113	1	3	3
73	1189	0	6	150	0	1	1
75	452	0	4	90	1	1	1
76	1294	0	6	156	0	0	0
77	422	0	4	87	1	3	3
78	1111	0	4	102	0	0	0
80	1128	0	4	100	1	2	2
81	991	0	4	96	0	0	0
82	1106	0	4	101	0	3	3
84	1005	0	3	72	1	2	2
85	556	0	4	89	1	3	3
86	1269	0	7	167	0	1	1
89	756	0	4	88	1	1	1
91	1014	0	7	174	0	0	0
92	1058	0	3	84	1	2	2
93	954	0	3	78	1	2	2
94	1000	0	6	135	0	1	1
95	448	0	3	65	1	3	3
97	989	0	4	99	0	1	1
98	1408	0	3	76	1	3	3
99	771	0	4	102	1	3	3
101	1056	0	3	86	1	2	2
102	995	0	1	26	1	3	3
103	1020	0	4	97	1	2	2
105	927	0	4	100	1	3	3
106	1080	0	2	38	1	2	2
108	1120	0	7	160	0	0	0
113	705	0	4	104	1	3	3
114	1197	0	5	113	0	0	0
115	980	0	5	109	1	2	2
117	997	0	3	69	1	2	2
118	981	0	3	71	0	1	1
122	1081	1	5	123	0	0	4
124	1132	1	6	140	0	0	4
125	1013	1	5	114	0	0	4
126	776	1	2	57	1	3	7
127	1188	1	6	148	0	0	4
128	1109	1	4	103	0	0	4
129	883	1	3	67	1	2	6
130	844	1	5	120	0	1	5
132	620	0	2	58	1	3	7
133	836	1	4	90	1	3	7
134	1164	1	7	164	0	1	5
135	1026	1	5	128	0	0	4
136	1064	1	5	112	0	1	5
137	1063	1	4	107	0	0	4
138	1217	1	4	96	0	0	4
139	1056	1	5	136	0	0	4
142	1134	1	4	101	0	1	5
143	967	1	4	93	1	2	6
144	1032	1	4	99	0	0	4
147	1027	1	7	175	0	2	6
148	933	1	4	85	0	1	5
149	1097	1	5	111	0	0	4
151	877	1	3	59	1	2	6
152	909	1	4	107	0	1	5
153	971	1	5	116	0	0	4
154	943	1	5	115	0	1	5
155	1051	1	5	126	0	1	5
157	999	1	5	119	0	1	5
158	1144	1	5	112	0	2	6
160	1244	1	5	113	0	0	4
161	1136	1	7	153	0	0	4
162	1082	1	6	154	0	0	4
163	967	1	4	88	0	0	4
164	912	1	6	141	0	0	4
165	1108	1	5	115	0	0	4
166	1145	1	6	141	1	2	6
167	1063	1	6	138	0	0	4
168	674	1	3	78	1	2	6
169	487	1	4	104	1	3	7
171	955	1	6	141	1	2	6
173	1201	1	6	145	0	1	5
174	1184	1	3	71	1	1	5
176	948	1	3	45	1	2	6
180	1181	1	5	113	0	1	5
182	1191	1	6	135	0	0	4
183	1144	1	6	154	0	0	4
184	922	1	6	144	0	2	6
185	451	1	3	65	1	3	7
186	1020	1	5	123	0	0	4
187	1291	1	5	114	0	2	6
189	1010	1	4	105	0	1	5
190	968	1	3	84	1	2	6
191	1234	1	6	136	0	0	4
192	707	1	3	65	1	2	6
193	936	1	5	128	0	0	4
196	1029	1	5	132	0	0	4
197	1062	1	5	111	0	1	5
198	1064	1	4	105	0	1	5
199	1064	1	5	118	0	0	4
201	1110	1	6	157	0	0	4
202	364	1	2	49	1	3	7
204	1101	1	6	144	0	0	4
205	815	1	3	78	1	3	7
206	353	1	3	62	1	3	7
207	1023	1	4	79	0	1	5
